# Supplementary material for: Beiging of perivascular adipose tissue regulates its inflammation and vascular remodeling
Source: Nat Commun. 2022 Sep 7;13:5117. doi: 10.1038/s41467-022-32658-6 (PMC9452496; doi:10.1038/s41467-022-32658-6)
Supplement: Supplementary file 4 — Source data [file 41467_2022_32658_MOESM4_ESM.xlsx]

## Sheet: Fig. 1a, c, d, e, h, l
Fig. 1a
	sham						injury
Cd11b	0.71	1.31	0.73	0.78	1.22	1.24	1.99	4.62	2.17	3.72	1.84	1.91	1.93	2.85	3.98
Cd11c	0.76	1.32	0.76	0.86	1.15	1.16	1.93	4.97	2.15	4.17	1.84	1.91	2.11	2.65	3.08
Adgre1	0.79	1.18	0.64	0.98	1.06	1.36	2.32	5.45	2.67	5.62	2.75	2.55	2.03	2.25	2.58
Cd80	0.71	1.4	0.6	0.98	1.04	1.26	1.6	4.04	1.72	3.17	1.54	1.5	1.52	2.45	2.51
Cd86	0.81	1.14	0.82	0.92	1.15	1.18	1.84	4.06	1.76	3.93	1.65	1.71	1.71	2.1	2.66
Mrc1	0.86	1.3	0.84	0.96	1.01	1.03	1.64	3.2	1.68	2.93	1.72	1.38	1.51	1.64	1.73
Cd4	0.7	1.16	0.84	1.04	1.12	1.14	0.39	1.03	0.44	0.93	0.27	0.49	0.58	0.68	0.96
Cd8	0.48	2.41	0.19	0.94			0.52	1.43	0.55	0.95	0.46	0.24	0.24	0.24	0.24
Fcer1a	0.68	1.33	0.53	0.96	1.09	1.42	0.72	2.2	0.73	2	0.38	0.39	0.44	1.28	1.39
Fig. 1c
	PVAT							vessel
sham	0.222	0.439	0.463					0.016	0.013	0.016
day3	11.629	13.263	12.529	19.143				3.74	4.096	6.387	6.304
day7	7.777	3.315	6.057	13.47	11.747	12.119	10.137	7.915	3.897	7.099	12.235	10.59	5.919	17.487
day14	11.946	8.664	7.735	14.089	6.605	6.395	9.088	8.796	5.618	5.001	18.49	9.125	5.577	9.858
day28	4.096	5.423	7.891	3.555	5.084	11.019		7.998	5.662	9.244	5.74	9.925	8.939
Fig. 1d
	sham														injury
Tnf	0.714667	0.756843	0.609859	0.741129	0.872762	0.901304	1.03721	1.15121	1.30341	1.36854	1.34148	1.2016			2.10252	2.49021	4.22	4.36	5.45	7.55	8.91	9.66	12.4344	11.7485
Il6	0.608401	0.612052	0.4	0.41	0.61	0.69	0.92	0.96	1.14	1.23	1.62	1.8	1.53966	1.46431	0.59906	0.624765	0.49	0.52	0.83	1.06	1.16	1.81	1.91	2.1	2.19681	1.75166
Serpine1	0.696246	0.710916	0.570829	0.704501	0.771182	0.799752	1.02786	1.16758	1.19183	1.51838	1.43382	1.4071			2.02271	2.4149	4.24	4.93	5.47	10.4197	4.427
Il1a	0.647474	0.649967	0.502229	0.557711	1.00232	1.05598	1.05944	1.11311	1.27638	1.43087	1.46795	1.23658			2.22483	2.46944	5.97	6.38	6.59	10.9775	6.21171
Il1b	0.644859	0.670313	0.394493	0.781428	0.788181	0.942634	1.02594	1.10172	1.36962	1.54317	1.3995	1.33814			1.18086	1.2348	2.06	2.25	2.4	3.17	8.75235	5.02541
Ccl2	0.8584	0.960159	0.72	0.92	1.05	1.31	1.17308	1.00836							1.91087	1.09358	1.82	1.19	3.99	4.18	4.09216	4.08022
Il10	0.897978	0.941741	0.8	0.88	0.89	1.43	1.32645	0.833826							0.630032	0.644219	0.26	0.29	2.39	2.88	2.5065	2.03392
Fig. 1e
	sham								injury 24h								injury 48h
Ucp1	-1.134	-0.00821	0.452915	-0.52189	-0.23468	1.44587			1.53065	2.77301	2.7401	1.16747	1.30032	2.11648			1.81794	1.79198	1.6954	3.07825	1.62291	2.10859	1.67449	2.09799	2.55689	2.50373	2.63959
Elovl3	-1.06229	-0.92836	-0.34306	0.476383	0.35664	0.422186	0.43425	0.64425	1.3382	3.79707	1.67164	4.0857	3.10593	3.14556			2.23409	3.76504	4.08393	3.13812	4.14644	3.64764	3.75983
Rstn	-0.76034	-0.33491	-0.17569	0.248608	-0.10212	0.196492	0.430088	0.497877	-0.74893	-1.71955	-1.43239	-0.49702	-0.42212	-0.50674	-0.43084	-0.58869	-1.46068	-1.00515	-0.81839	-1.21814	-0.92463	-0.72387
Cfd	-1.22708	-0.6804	0.049418	0.182239	0.022589	0.268058	0.612589	0.772589	-2.65564	-1.99741	-1.91179	-0.53335	-1.34241	-0.84283	-0.57241	-0.25741	-1.53255	-1.08583	-1.13418	-0.83038	-1.05956	-0.43561
Fig. 1h
sham	0.503	1.746	2.156
day3	4.124	2.919	3.512	4.865
day7	2.914	5.08	4.495	8.396	4.139	5.196	5.795
day14	5.709	5.012	5.107	8.23	5.302	3.728	3.844
day28	2.467	4.162	4.484	2.96	2.852	3.95
Fig. 1l
	vehicle									clodronate
F4/80	4.11	8.14	9.34	5.39	11.75	10.43	8.16	12.12	14.72	0.91	1.14	3.11	4.62
UCP1	8.58	7.43	5.16	4.43	5.65	5.73	7.56	5.86	6.53	1.44	2.22	1.65	2.3

## Sheet: Fig. 1i
Fig. 1i
adipocyte area			Frequency distribution
sham	injury		Bin Center	sham	injury
606.72	54.98		20	4.78781	10.084
134.48	64.07		30	9.57563	13.6555
95.32	62.49		40	6.63765	15.3361
31.25	35.6		50	5.4407	10.5042
213.58	34.41		60	5.00544	7.77311
20.57	35.99		70	4.35256	6.30252
129.73	62.1		80	5.11425	4.83193
242.45	190.64		90	3.80849	3.78151
160.18	22.54		100	4.02612	3.36134
38.36	65.66		110	3.04679	3.15126
35.6	64.47		120	3.59086	2.73109
397.89	23.34		130	3.59086	2.52101
414.1	62.49		140	1.84984	2.31092
37.97	79.1		150	2.61153	0.840336
30.45	84.64		160	3.04679	1.68067
74.36	19.78		170	3.1556	1.05042
134.48	63.68		180	2.61153	0.840336
107.18	42.32		190	2.93798	0.420168
51.02	30.85		200	1.41458	0.630252
256.69	117.07		210	1.95865	0.420168
63.68	82.66		220	1.41458	0.630252
28.08	108.77		230	1.63221	0.420168
106.39	96.11		240	1.52339	0.420168
100.46	27.69		250	1.63221	0.420168
115.89	71.59		260	1.41458	0.210084
228.61	67.63		270	0.870511	0
212	202.5		280	1.19695	0
60.51	58.93		290	0.54407	0.420168
130.52	60.91		300	1.08814	0
108.77	54.98		310	0.217628	0.210084
147.92	35.2		320	0.870511	0
31.64	75.54		330	0.652884	0.420168
133.68	19.78		340	0.435256	0.210084
168.09	32.43		350	0.761697	0.420168
28.87	54.19		360	0.870511	0
20.57	26.1		370	0.217628	0
76.73	106.79		380	0.108814	0
206.46	45.09		390	0.435256	0
23.34	22.94		400	0.435256	0.210084
129.33	92.95		410	0.54407	0.210084
179.17	262.62		420	0.326442	0
39.55	35.6		430	0.217628	0
417.66	98.48		440	0.108814	0.210084
21.75	25.71		450	0.217628	0
333.81	53		460	0.217628	0
169.68	34.81		470	0.108814	0.210084
45.88	41.92		480	0.326442	0.210084
83.06	30.45		490	0	0
86.62	37.57		500	0.108814	0
38.76	212.39
150.69	118.65
97.3	247.99
477.78	35.2
100.07	75.15
252.73	40.34
55.37	341.33
132.5	20.57
316.02	81.08
286.35	134.87
131.71	52.21
132.5	81.87
34.41	32.83
101.65	93.34
187.08	27.29
79.89	219.12
155.44	70.01
76.73	23.34
35.2	21.75
130.92	67.24
216.35	42.32
32.83	226.63
62.1	139.22
155.83	149.5
30.06	51.42
93.34	119.05
215.56	215.16
71.98	92.95
295.05	20.96
72.77	69.22
47.46	48.65
390.37	998.28
152.27	40.74
25.31	131.31
169.68	42.32
105.6	242.45
30.06	28.48
1862.09	115.49
156.62	164.93
71.59	50.23
110.74	44.3
222.68	77.13
175.21	109.56
89.78	55.77
197.76	59.72
109.16	71.59
215.56	125.77
157.81	39.55
47.86	33.62
469.87	23.34
102.83	122.21
128.94	178.77
53.79	26.5
251.55	23.73
223.86	34.41
159.39	327.09
1007.38	112.72
94.92	57.35
37.97	58.54
73.96	22.54
42.32	79.5
114.7	128.54
129.73	48.65
30.06	41.13
1393.8	98.88
37.97	54.98
84.64	82.66
157.42	20.57
28.48	78.71
252.34	37.18
1604.61	156.23
83.85	75.94
71.59	34.01
248.38	165.72
83.45	29.27
145.55	38.36
296.64	98.48
42.72	38.36
67.24	28.08
95.32	39.16
246.41	166.51
581.41	44.69
111.14	22.15
23.73	55.37
45.09	141.2
172.05	73.57
20.57	34.81
324.32	21.36
28.48	466.31
118.26	26.9
279.63	51.02
716.67	34.81
196.97	56.16
114.3	36.78
28.08	123.8
152.67	32.04
20.57	201.71
188.66	28.08
265.39	28.08
352.4	140.41
56.16	54.58
140.8	75.94
239.29	569.15
55.37	23.34
106.79	62.89
31.64	106.39
370.99	49.83
160.18	21.36
146.74	633.22
100.46	112.33
30.06	22.15
64.86	49.83
49.83	28.87
193.01	44.69
28.08	80.29
102.04	30.45
21.36	22.15
28.08	34.81
325.9	37.18
189.06	558.86
143.18	225.44
158.21	64.86
34.01	61.3
352.4	49.83
42.72	23.34
75.15	36.78
43.51	138.83
24.13	160.97
162.56	548.58
27.69	33.62
99.67	39.16
122.21	60.91
22.15	47.86
45.88	36.39
98.09	53.39
115.09	40.34
246.41	50.63
153.46	28.48
434.67	88.6
38.36	29.27
23.34	83.06
129.33	26.9
33.62	290.7
263.41	37.97
361.11	441.79
348.84	45.88
681.47	34.81
34.81	125.38
121.42	73.96
58.93	215.56
68.82	90.18
25.71	30.45
180.75	29.27
174.82	24.13
256.69	29.27
292.68	34.81
45.09	128.54
30.85	116.28
211.6	101.65
639.15	39.16
69.22	52.21
194.99	105.21
27.29	43.9
1133.55	39.55
254.71	57.75
22.54	74.36
121.42	104.81
22.54	49.44
189.06	57.35
233.35	103.62
96.11	100.07
173.24	131.71
44.69	146.74
159.39	54.19
282.79	20.96
177.98	117.47
187.87	62.49
103.62	141.59
40.74	84.24
31.64	48.65
192.62	83.06
158.6	107.98
254.32	20.17
92.55	88.2
87.8	119.84
37.18	156.23
96.11	87.01
87.41	38.76
32.04	38.76
239.29	55.37
25.31	43.51
203.69	139.62
110.35	49.04
263.81	25.31
212	39.55
87.01	22.54
64.86	19.78
333.81	134.87
130.12	30.45
138.43	144.76
40.34	351.22
74.36	32.83
57.35	43.9
142.78	33.22
174.42	66.84
96.9	240.47
320.37	73.57
176.8	696.11
52.21	200.53
207.25	346.08
91.76	33.22
80.29	85.43
194.2	77.92
25.71	20.57
364.27	49.04
823.86	748.31
170.47	1677.38
108.77	32.43
236.12	37.97
96.51	530.78
46.67	54.58
81.08	79.1
263.02	45.48
244.43	81.08
168.09	125.38
143.97	118.65
102.04	92.55
199.34	35.6
232.56	140.41
61.7	211.21
90.18	64.47
88.2	314.83
30.85	127.36
85.43	46.28
193.01	163.74
533.15	43.9
162.16	402.24
250.36	28.48
83.45	182.33
48.65	26.9
207.65	97.3
77.13	47.46
39.55	24.92
66.84	23.34
478.18	294.66
28.87	41.53
69.61	20.57
35.6	73.17
242.85	181.15
43.51	19.78
68.82	25.31
405.01	55.37
46.28	52.21
28.08	132.89
118.26	68.82
257.48	90.57
358.34	39.55
80.29	108.37
120.24	34.41
157.42	25.71
98.09	141.2
90.97	26.9
418.46	69.61
30.06	168.49
62.1	32.43
129.33	1050.49
34.01	49.83
228.21	27.29
53.39	23.34
176	47.07
300.59	71.19
123.8	40.74
59.33	57.75
31.64	62.49
246.41	32.43
53.79	62.89
238.1	818.72
90.97	47.86
108.77	71.98
120.63	58.93
184.31	50.63
261.04	146.74
299.01	49.44
24.13	20.57
173.24	43.11
38.76	88.2
136.85	57.35
78.71	22.94
28.48	26.5
188.66	143.18
399.47	40.34
119.84	56.56
34.01	47.07
101.65	35.6
364.67	36.39
26.5	62.89
126.56	39.55
79.5	106.39
68.82	61.7
27.69	593.27
198.55	22.94
87.01	21.36
152.67	36.39
157.02	111.54
20.57	39.16
166.91	41.92
33.62	22.94
167.3	166.12
84.64	41.92
46.67	91.36
79.5	113.91
63.28	20.57
35.2	32.83
262.62	575.08
24.52	68.82
64.07	155.04
223.07	39.55
181.54	22.94
54.98	31.64
43.9	44.3
81.08	37.18
40.74	106.39
329.07	168.09
240.08	22.54
756.62	110.74
84.64	36.39
53.79	30.85
285.96	25.31
135.66	43.11
344.89	70.8
229.4	24.92
220.3	25.31
75.54	26.1
22.15	44.3
40.34	54.98
155.04	20.57
67.63	23.34
45.88	65.66
76.33	73.96
22.54	39.95
449.7	57.75
193.01	52.21
58.14	98.88
149.11	48.65
625.71	20.57
209.62	100.46
105.6	76.33
181.94	40.74
413.71	102.83
59.33	142.78
113.12	64.07
27.69	67.24
24.92	36.39
29.27	86.62
27.29	62.89
67.63	49.83
54.58	33.22
47.07	28.08
818.72	36.78
166.91	114.7
70.01	70.8
322.34	95.71
32.43	35.2
49.44	34.81
138.43	23.34
39.95	35.2
302.96	31.25
75.15	104.81
146.34	73.17
232.56	91.76
99.67	145.15
145.95	60.12
41.92	94.13
523.66	90.18
149.5	36.39
35.6	67.63
130.52	39.55
267.76	33.22
386.81	406.19
154.65	39.95
25.71	39.55
162.95	62.49
79.5	43.9
77.13	52.21
35.99	72.38
208.83	164.53
34.81	50.63
20.57	102.04
272.51	247.2
20.17	50.63
73.57	32.43
207.65	124.59
137.64	24.13
28.48	1075.8
261.04	36.78
54.58	86.62
65.26	73.57
38.36	188.27
51.42	37.18
357.55	74.75
87.01	88.99
39.95	24.52
220.7	480.95
316.02	74.75
185.89	75.94
172.05	41.53
35.2	75.54
740.01	22.94
344.49	32.43
121.82	54.98
58.93	72.38
168.88	49.04
22.54	327.49
100.86	96.51
239.68	20.57
45.48	41.13
325.51	37.57
127.36	156.62
62.89	115.89
33.62	54.19
145.95	132.5
31.64	29.27
40.34	53
226.23	50.63
515.75	176.4
130.92	121.03
191.82	49.44
59.33
70.8
211.6
133.68
270.53
37.97
28.87
56.95
92.16
216.74
64.47
183.91
133.68
98.09
172.44
20.17
295.85
324.32
76.33
60.91
431.9
244.43
62.49
159.79
135.66
83.45
199.34
194.99
915.62
45.88
41.53
190.64
117.07
106
54.98
86.22
22.15
62.89
217.14
172.84
244.82
28.08
74.75
115.89
183.52
20.17
86.22
20.57
113.12
58.93
35.6
96.9
109.95
87.01
29.66
1529.46
122.61
52.21
515.36
23.73
80.69
24.13
169.68
26.5
344.1
226.63
136.85
137.24
176.4
270.93
285.17
255.9
65.26
88.99
29.27
55.37
157.42
173.24
91.36
138.43
47.07
119.84
209.62
148.71
122.21
318.39
26.1
65.66
88.99
83.45
87.01
190.24
23.34
231.77
42.72
201.32
208.04
662.88
130.92
251.15
28.87
584.57
227.03
277.65
60.51
145.95
30.45
51.02
177.98
121.03
45.88
22.54
128.94
68.03
129.33
333.02
102.44
31.25
259.85
64.86
50.63
115.09
102.44
479.76
194.2
39.16
300.59
90.57
29.27
114.7
234.94
206.06
19.78
145.95
79.89
282.4
32.04
161.77
231.77
123.4
1093.6
170.47
27.69
189.06
219.51
353.59
25.31
115.49
201.32
77.13
119.05
413.31
63.28
410.94
178.77
111.14
123.8
180.35
700.06
110.35
312.06
63.68
58.54
19.78
401.84
64.86
45.48
142.39
107.98
145.15
83.85
81.08
134.87
96.9
20.96
78.31
32.04
276.07
114.7
284.77
49.04
125.77
47.86
89.78
36.39
119.05
104.42
260.25
71.59
288.33
29.66
85.83
27.69
19.78
75.15
116.28
300.59
28.08
132.1
95.71
58.93
159
37.57
180.35
20.17
280.82
181.54
93.34
164.93
55.37
420.83
25.31
42.72
201.32
41.13
391.56
271.32
25.71
541.46
53
304.55
212
23.34
71.59
60.91
205.27
121.42
41.92
198.94
163.35
394.33
92.55
460.78
165.33
104.81
346.08
347.26
283.19
52.21
72.77
249.57
30.85
82.66
274.49
131.71
45.09
132.1
38.76
398.68
39.55
352.4
312.46
77.52
20.57
63.28
45.09
34.81
32.04
20.57
273.3
280.02
128.15
360.31
58.93
259.06
206.06
302.17
119.45
246.01
86.22
215.56
147.92
247.59
74.36
198.94
73.17
193.8
149.5
278.44
30.45
58.14
42.32
109.16
53.79
100.86
44.69
381.28
70.4
146.34
46.28
71.98
234.15
54.58
96.9
72.38
361.5
369.02
106.79
238.5
25.71
217.93
73.17
62.89
31.25
39.95
34.01
458.01
66.84
183.12
160.97
129.73
21.36
87.01
914.43
132.1
225.05
115.89
88.6
73.57
23.34
49.04
182.73
160.18
102.44
79.1
78.71
168.49
29.66
44.69
188.66
192.22
135.66
31.64
150.69
80.29
62.89
117.47
80.29
41.53
171.26
197.76
71.98
156.23
42.32
188.27
155.83
26.9
28.48
87.8
55.77
45.88
241.26
181.94
182.33
338.17
76.73
25.71
32.04
364.67
92.55
194.2
37.18
195.78
135.27
36.78
323.14
42.32
82.27
448.51
495.58
99.67
169.28
23.73
129.33
56.95
52.21
163.35
50.23
104.42
112.33
27.69
206.85
117.07
42.32
81.08
59.33
35.6
176.8
41.53
70.4
61.3
40.74
102.83
31.64
26.5
124.59
36.39
54.58
33.62
174.42
40.74
167.3
90.57
189.45
73.17
151.09
45.09
109.56
228.61
441.79
75.94
60.51
165.72
180.35
110.35
28.87
281.21
178.77
150.3
25.31
83.85
71.19
102.83
189.85
23.34
168.49
50.23
170.47
97.3
35.99
194.59
45.48
143.18
76.33
239.29
121.42
119.84
73.57
251.94
80.29
21.36
32.43
21.36

## Sheet: Fig. 1j
Fig. 1j

## Sheet: Fig. 2a, b, c, d
Fig. 2a
	AdipoCre -;Prdm16										AdipoCre+;Prdm16
intima/media	0.81742	0.824932	0.97525	0.979857	1.0129	1.08146	1.08583	1.13708	1.26327	1.30901	1.34027	1.40973	1.44446	1.54771	1.84109	1.90461	2.01233	2.04927	2.05443	2.09399	2.19119	2.27975	2.4667
area of intima–media	32.6645	36.1817	38.4456	42.2052	43.2327	44.0024	48.4996	53.4105	55.6908	60.0586	31.8663	32.3905	44.5905	49.9457	55.3254	57.8479	62.8323	67.0415	68.5551	68.6397	70.4365	75.5193	78.9348
Fig. 2b
	AdipoCre -;Prdm16 – sham						AdipoCre +;Prdm16 – sham							AdipoCre -;Prdm16 – injury						AdipoCre +;Prdm16 – injury
Tnf	0.89	1.157	0.623	1.33	0.98	1.02	0.75	0.975	0.53	1.75	1.66	0.44	1.72	1.72	2.1	6.56	2.32	2.76	2.65	2.9	3.72	2.54	8.67	5.62	7.53
Il6	0.83	1.079	0.581	1.51	0.59	1.41	0.99	1.287	0.69	1.03	2.28	0.73	1.12	0.73	0.5	2.2	2.49	1.98	1.34	1.02	2.52	1.69	1.4	2.41	5.39
Serpine1	1.05	1.365	0.735	0.85	0.98	1.02	0.87	1.131	0.61	0.89	0.71	0.98	0.2	0.2	2.47	1.68	1.35	1.83	0.81	7.42	5.87	3.65	4.29	3.4	4.23
Il1a	0.89	1.157	0.623	1.33	0.76	1.24	0.79	1.027	0.55	0.92	0.98	0.55	0.65	0.65	7.32	3.43	2.33	2.17	2.07	8.34	6.8	7.46	9.55	7.47	5.34
Il1b	1.15	1.495	0.805	0.55	1.22	0.78	0.97	1.261	0.68	0.87	0.31	0.47	4.69	4.69	3.09	4.15	5.73	6.87	2.23	12.99	17.75	18.06	8.54	9.36	13.44
Ccl2	0.99	1.287	0.693	1.03	0.63	1.37	1.07	1.391	0.75	1.27	2.39	0.68	0.9	0.9	1.91	1.48	2.37	2.48	2.27	3.32	2.89	1.86	1.47	2.6	5.27
Il10	1.19	1.547	0.833	0.43	1.86	0.14	1.15	1.495	0.81	1.32	0.68	1.85	11.04	11.04	18.82	14.9	18.44	16.5	12.79	2.7	15.94	11.68	16.34	12.85	5.65
Fig. 2c
	scrambled siRNA												Prdm16 siRNA
intima/media	0.63432	0.669482	0.727578	0.844871	0.917883	0.925099	0.928505	0.929866	0.937258	1.24876	1.27287	1.59511	1.10125	1.40866	1.54135	1.58638	1.61559	1.76364	1.89646	1.95141	2.6083	2.67574	2.92935
area of intima–media	33.9613	38.314	42.6546	49.6057	49.8788	55.3193	57.3929	59.7749	62.1555	62.3247	62.6682	64.8538	56.6638	56.762	58.2434	63.0174	64.8772	65.4314	67.4574	71.5365	72.7962	72.9894	74.5267
PVAT	scrambled siRNA																Prdm16 siRNA
F4/80	8.51	5.184	10.16	4.018	2.892	7.077	7.718	7.456	3.339	10.837	2.168	2.318	5.757	2.993	27.041	14.316	7.049	9.389	22.173	2.267	8.721	4.519	5.682	5.062	6.023	3.244	7.035	2.717	16.4	19.492	10.328
iNOS	5.242	4.709	3.747	4.499	2.139	5.049	2.829	2.42	7.391	4.432	4.124	6.355	5.389	5.132	2.159	1.217	4.749	4.733	5.151	5.502	8.041	6.349	4.769	7.428	3.925	4.117	6.373	5.748	3.89	4.512	7.153
CD206	7.698	11.946	4.219	4.111	1.935	2.208	1.617	1.99	5.599	1.876	2.459	2.076	1.812	1.727	7.102	3.829	3.641	4.116	3.015	3.627	1.178	5.488	0.947	1.852	0.448	1.449	0.978	0.976	0.566	1.902	0.985
iNOS/CD206	0.681	0.394	0.888	1.094	1.105	2.287	1.75	1.216	1.32	2.362	1.677	3.061	2.974	2.972	0.304	0.318	1.304	1.15	1.708	1.517	6.826	1.157	5.036	4.011	8.761	2.841	6.516	5.889	6.873	2.372	7.262
vessel	scrambled siRNA																Prdm16 siRNA
F4/80	15.585	6.021	14.291	1.645	0.939	11.481	2.544	1.227	2.213	2.961	0.464	0.12	5.374	3.406	26.18	19.14	5.984	9.61	11.564	1.553	9.672	4.036	8.818	1.957	3.018	0.16	7.226	1.288	10.53	12.59	5.948
iNOS	7.246	5.204	4.228	2.737	0.746	2.089	2.607	1.451	7.065	6.461	4.14	5.238	3.277	2.435	1.993	1.169	2.067	3.013	5.258	3.217	4.406	4.571	1.765	4.25	1.36	1.356	7.949	5.319	2.281	3.823	10.245
CD206	21.083	17.744	12.255	13.751	1.187	3.14	7.908	2.691	14.97	5.64	6.24	7.055	1.902	1.388	9.909	5.785	7.927	7.022	4.964	6.697	3.51	9.329	1.053	3.475	1.923	6.676	3.061	1.817	1.18	4.338	3.194
iNOS/CD206	0.344	0.293	0.345	0.199	0.628	0.665	0.33	0.539	0.472	1.146	0.663	0.742	1.723	1.754	0.201	0.202	0.261	0.429	1.059	0.48	1.255	0.49	1.676	1.223	0.707	0.203	2.597	2.927	1.933	0.881	3.208
Fig. 2d
	vehicle											CL316243
intima/media	0.783952	0.827943	0.95537	1.21572	1.31788	1.3494	1.39676	1.52856	1.99262	2.43543	2.52226	0.296333	0.336284	0.498654	0.538984	0.610379	0.858282	0.876266	1.2453	1.7878
area of intima–media	48.7363	53.912	59.9585	60.8813	61.1764	65.5138	67.0672	71.6963	73.7051	79.4211	79.6232	33.3079	34.1121	35.4252	36.6858	44.6128	44.9847	65.0105	65.497	70.2571
PVAT	vehicle											CL316243
F4/80	11	3.04	2.07	11.7	7.05	11.34	6.94	4.99	8.123	5.705	5.149	1.09	5.33	9.3	6.37	5.01	4.9	5.793	4.318	4.293
iNOS	5.932	5.176	4.683	4.272	3.537	5.942	5.136	3.62	6.327	5.146	7.169	2.858	3.556	1.878	3.531	2.199	2.17	3.819	4.329	2.325
CD206	3.482	5.389	1.43	1.952	1.628	1.417	1.726	0.954	2.319	2.485	1.711	2.101	5.198	2.602	3.234	2.102	3.235	10.615	9.077	3.413
iNOS/CD206	1.704	0.96	3.275	2.189	2.173	4.193	2.976	3.795	2.728	2.071	4.19	1.36	0.684	0.722	1.092	1.046	0.671	0.36	0.477	0.681
vessel	vehicle											CL316243
F4/80	18.07	7.11	3.27	7.67	14.28	11.86	3.62	4.12	6.471	2.515	2.763	5.06	11.16	7.75	14.25	5.65	9.84	1.81	6.438	6.333
iNOS	3.391	4.045	4.745	2.06	1.04	3.971	2.119	1.039	11.886	8.545	11.876	5.359	5.815	1.445	5.733	2.875	4.224	1.877	4.768	2.284
CD206	4.645	2.731	9.749	4.898	3.323	6.247	6.961	3.057	4.733	9.17	7.811	10.538	18.98	13.109	8.326	10.588	9.13	17.457	29.692	5.144
iNOS/CD206	0.73	1.481	0.487	0.421	0.313	0.636	0.304	0.34	2.511	0.932	1.52	0.509	0.306	0.11	0.689	0.272	0.463	0.108	0.161	0.444

## Sheet: Fig. 3a, b, c, d, e, f, g, h
Fig. 3a
	no cell medium						conditioned medium
Cd86	1.15163	0.905605	0.942767	1.01516	0.955605	0.992767	1.03223	1.21716	1.13141	0.980822	0.8117	0.881407
Mrc1	1.1524	0.8071	1.0405	1.1009	0.7523	1.1468	2.81782	2.58034	3.63095	3.29008	2.8185	3.18984
Cd86/Mrc1	0.9993	1.12207	0.90609	0.92216	0.77023	0.86565	0.366323	0.471703	0.311601	0.298115	0.287996	0.276317
Fig. 3b
	no cell medium				conditioned medium
Tnf	0.99	1.01	1.02	0.98	0.56	0.53	0.82	0.8
Serpine1	0.96	1.04	0.96	1.04	0.11	0.08	0.27	0.37
Ccl2	1.03	0.97	1.02	0.98	0.52	0.49	0.41	0.63
Il1b	0.86	1.14	1.25	0.75	0.23	0.11	0.42	0.51
Fig. 3c
	no cell medium				conditioned medium
Cd86	0.82	0.89	1.15	1.14	0.55	0.61	0.61	0.55
Mrc1	0.94	0.86	1.2	1.01	1.43	1.83	2.01	1.44
Cd86/Mrc1	0.87069	1.03806	0.960063	1.13593	0.381448	0.333836	0.301693	0.382034
Fig. 3d
	no cell medium				conditioned medium
Tnf	0.89	0.98	1.1	1.02	0.45	0.55	0.46	0.4
Serpine1	0.74	1.01	1.14	1.12	0.18	0.27	0.27	0.17
Ccl2	0.86	1.08	1.23	0.84	1.17	1.04	1.04	1.22
Il1b	0.8	0.85	1.1	1.26	0.55	0.38	0.22	0.25
Fig. 3e
	scrambled siRNA				Prdm16 siRNA
Cd86	1.0735	0.948775	0.703786	1.27394	1.71492	1.67038	1.71047	1.87082
Mrc1	0.950241	1.01445	0.808989	1.22632	0.391653	0.449438	0.423756	0.391653
Cd86/Mrc1	1.12971	0.935264	0.869958	1.03883	4.37867	3.71659	4.03644	4.77674
Fig. 3f
	scrambled siRNA				Prdm16 siRNA
Tnf	1.21994	1.04985	0.697947	1.03226	1.2739	0.85044	1.51554	0.972727
Serpine1	1.13333	0.766667	0.666667	1.33333	2.66667	1.9521	2.56667	2.12356
Ccl2	1.10599	1.04286	0.763594	1.08756	2.52535	1.56682	1.61659	1.75346
Il1b	1.01149	0.873563	0.651724	1.46322	2.71264	1.82759	1.88276	1.65747
Fig. 3g
IFNg+LPS												IL4
no cell medium				conditioned medium				Prdm16 siRNA				no cell medium				conditioned medium				Prdm16 siRNA
0.986	1.116	1.073	0.825	0.663	0.527	0.448	0.404	0.895	1.008	0.907	0.82	0.928	1.004	1.078	0.989	0.909	0.923	0.898	0.978	0.84	1.031	0.921	0.935
Fig. 3h
	Ucp1+/+								Ucp1-/-
intima/media	2.19982	1.84803	1.12188	1.10233	2.16551	1.24079	0.635772	1.51437	1.79015	1.30238	0.889328	2.24386	1.34712	1.9296	0.711725	1.29605	1.41972	1.28718
area of intima–media	40.3219	80.2095	45.2391	55.0836	87.7677	61.6641	35.1416	57.8935	53.1206	51.1288	56.9077	72.3216	49.5471	75.668	27.645	50.2095	77.4328	34.8837

## Sheet: Fig. 4e, f, g, h
Fig. 4e
sham						injury 24h						injury 48h
0.54	0.93	1.27	0.95	0.65	1.66	3.55	2.97	4.92	2.09	2.08	2.62	3.61	1.16	2.42	7.26	1.75	2.5	3.21	1.57	4.88	4.68	4.15
Fig. 4f
	0				2				4				6
Ucp1	0.36	1.64	0.414	1.586	22.01	19.51	27.5125	22.4875	1457.69	941.67	1603.46	1196.54	37444.3	38737.6	38942	31058
Prdm16	0.93	1.07	1.0695	0.9305	4.23	4.61	5.1183	4.8817	11.3	10.79	12.656	9.344	3.94	4.88	4.4916	5.5084
Nfia	0.79	1.21	0.9243	1.0757	5.84	5.26	7.3	5.7	3.88	4.19	4.6172	4.3828	1.14	1.66	1.2768	2.2232
Elovl3	1.01	0.99	1.1413	0.8587	4.41	4.55	5.5125	4.4875	444.75	398.25	489.225	410.775	264.41	198.77	304.072	295.928
Nrg4	0.91	1.09	1.001	0.999	9.84	11.37	11.808	11.192	808.84	780.14	930.166	769.834	389.35	464.62	424.392	375.608
Fig. 4g
AdipoCre-;Prdm16							AdipoCre+;Prdm16
1.82	0.57	1.18	1.06	0.51	0.74	1.13	0.3	0.19	0.65	0.07	0.18	0.32
Fig. 4h
scrambled				siPrdm16				siNfia
0.89	1.11	0.95	1.05	0.13	0.04	0.11	0.08	0.23	0.12	0.15	0.21

## Sheet: Fig. 4i, j, k, l, m, n
Fig. 4i
	scrambled siRNA				Nrg4 siRNA
Cd86	0.894309	1.13821	1.00813	0.95935	1.23577	1.26829	1.36585	1.30081
Mrc1	1.02857	0.971429	1.07143	0.928571	0.685714	0.742857	0.657143	0.785714
Cd86/Mrc1	0.869467	1.17169	0.940921	1.03315	1.80217	1.70732	2.07847	1.65558
Fig. 4j
	scrambled siRNA				Nrg4 siRNA
Tnf	1.06	1.043	0.94	0.957	1.675	1.436	1.744	1.538
Serpine1	1.159	1.043	0.87	0.928	2.174	1.768	2.29	2.609
Ccl2	0.861	1.089	1.063	0.987	1.342	1.342	1.519	1.494
Il1b	0.674157	1.39326	0.853933	1.07865	2.1573	1.61798	2.20225	2.33708
Fig. 4k
	scrambled siRNA			Nrg4 siRNA
Cd86	0.979667	1.01115	1.00918	1.23841	1.38199	1.51758
Mrc1	0.975206	0.969375	1.05542	0.560605	0.614656	0.605737
Cd86/Mrc1	1.00457	1.0431	0.956192	2.20906	2.24839	2.50535
Fig. 4l
	scrambled siRNA			Nrg4 siRNA
Tnf	1.17	0.93	0.91	1.58	1.6	1.81
Serpine1	1.03	1.01	0.96	1.68	1.55	1.61
Ccl2	1.32	0.78	0.9	0.92	1.08	1.4
Il1b	0.98	0.95	1.07	1.88	2.18	1.84
Fig. 4m
IFNg+LPS												IL4
no cell medium				conditioned medium				Nrg4 siRNA				no cell medium				conditioned medium				Nrg4 siRNA
0.985607	0.999424	0.992516	1.02245	0.647093	0.543466	0.596431	0.782959	1.41163	1.30109	1.35636	1.45999	0.958145	1.01966	0.988902	1.0333	0.944464	0.867328	0.905896	0.829607	1.00746	0.956247	0.981857	0.974261
Fig. 4n
	scrambled siRNA										Nrg4 siRNA
intima/media	1.04631	1.34651	1.02652	0.371456	1.13718	1.03185	0.786316	1.14058	1.42484	1.01599	1.34125	1.72798	1.98679	1.84377	1.71639	0.839794	1.55359	2.29852	1.97925	1.40494	1.83869
area of intima–media	51.6995	69.0184	69.6204	39.566	49.5354	67.147	49.2812	48.0371	42.5251	42.0583	40.7038	47.7132	82.1957	87.0787	63.0367	53.1804	56.6202	85.7839	77.1818	73.7138	92.9374

## Sheet: Fig. 5b, e
Fig. 5b
control					AAD
3.903	2.062	0.687	1.042	2.568	6.311	8.786	8.011	5.24	4.447	2.766
Fig. 5e
	CD11c+CD206-cell			CD11c-CD206+cell			M1/M2 ratio
vehicle	5.34	8.08	4.01	41.6	32.3	15.5	0.128365	0.250155	0.25871
CL316243	3.24	2.72	3.6	34.5	54.8	40.5	0.093913	0.049635	0.088889

## Sheet: Fig. 5c
Fig. 5c
Days elapsed	vehicle	CL316243
7	0
3	1
7	0
7	0
7	0
7	0
7	0
5	1
7	0
7	0
7	0
7	0
7	0
7	0
7	0
7	0
3	1
7	0
7	0
7	0
7	0
3	1
7	0
4	1
4	1
7	0
7	0
7	0
5	1
7	0
5	1
6	1
7		0
7		0
7		0
7		0
7		0
7		0
7		1
7		0
7		0
7		0
7		0
7		0
7		0
7		0
7		0
7		0
7		0
7		0
7		0
7		0
7		0
7		0
7		0
7		0
5		1
7		0
7		1
7		0
7		0
7		0
7		0
7		0

## Sheet: S Fig. 1b, c, d
Supplementary Fig. 1b
	sham OVX(-)							sham OVX(+)								injury OVX(-)							injury OVX(+)
Ucp1	0.00305	1.99695	1.64073	0.359272	0.124543	2.82933	0.046131	0.817881	1.78478	2.45696	1.25012	1.5255	1.88998			0.184003	0.83093	1.84035	5.04762	0.376488	0.9722	1.23913	5.18595	8.26922	6.99247	4.0318	4.42071	7.78359
Elovl3	0.011731	1.98827	0.679821	1.32018	0.246997	2.33288	0.420125	0.446634	0.490083	0.735297	1.2976	1.19424	1.24975	1.26025	1.45771	1.34784	0.950338	0.948644	4.07088	1.39403	0.341684	0.857041	2.35815	8.96476	7.39634	2.19025	2.97131	5.83622
Supplementary Fig. 1c
sham	0.153	0.023	1.058	0.465	0.343	0.438	0.649	1.408
injury	3.076	8.802	9.541	9.161	5.203	1.487	1.601	3.265
Supplementary Fig. 1d
adipocyte area			Frequency distribution
sham	injury		Bin Center	sham	injury
22.54	135.27		20	4.50867	5.84239
101.65	21.36		30	5.43353	10.462
32.43	249.17		40	5.08671	8.83152
94.92	26.1		50	4.9711	7.88043
27.29	64.47		60	4.85549	6.92935
20.57	24.92		70	3.23699	5.16304
68.82	31.25		80	4.27746	4.21196
77.13	120.24		90	3.46821	5.43478
168.88	104.02		100	4.04624	4.21196
42.72	91.76		110	3.23699	4.21196
43.51	31.25		120	2.89017	4.34783
68.82	30.45		130	3.69942	3.39674
113.51	62.1		140	3.3526	4.21196
51.81	204.88		150	2.65896	2.85326
147.92	34.81		160	1.84971	2.03804
272.11	151.48		170	2.65896	2.03804
400.66	98.88		180	2.65896	2.71739
79.1	682.26		190	3.00578	1.22283
49.44	45.88		200	2.31214	1.49457
67.63	28.48		210	2.65896	0.815217
204.88	58.54		220	2.89017	0.815217
49.44	37.18		230	1.7341	0.815217
113.12	64.47		240	1.7341	1.22283
268.55	36.39		250	2.08092	1.08696
20.96	43.51		260	1.6185	0.543478
62.1	106		270	1.27168	0.407609
50.63	130.12		280	1.38728	0.679348
108.37	172.84		290	1.27168	0.815217
185.1	43.11		300	0.693642	0.407609
157.42	41.13		310	1.6185	0.13587
179.17	30.85		320	0.693642	0.13587
43.9	37.18		330	0.809249	0.13587
29.27	69.22		340	0.231214	0
21.36	52.6		350	1.04046	0.13587
19.78	119.84		360	0.578035	0
32.83	76.73		370	0.462428	0.13587
70.8	20.17		380	0.693642	0
30.85	181.54		390	0.924855	0.407609
294.66	73.17		400	0.693642	0.13587
55.37	118.65		410	0.115607	0
87.01	103.23		420	0.231214	0.13587
150.69	28.48		430	0.231214	0.13587
203.29	110.74		440	0.231214	0.13587
178.38	249.57		450	0	0
37.18	91.36		460	0.115607	0.13587
81.87	111.54		470	0.231214	0
1126.43	65.66		480	0.346821	0
206.85	33.22		490	0	0.271739
98.09	71.98		500	0.462428	0
182.73	147.13
262.62	20.57
311.67	32.43
76.73	47.07
80.69	32.83
170.07	53
30.85	128.94
91.36	61.3
430.72	21.36
353.59	30.85
54.58	62.1
200.53	154.65
35.99	25.31
187.87	32.04
1453.12	50.23
883.58	27.69
23.34	178.77
81.48	104.02
56.95	28.08
251.55	45.09
113.51	106.39
58.54	68.82
332.23	108.37
118.26	45.09
50.23	45.09
221.49	80.29
87.01	90.18
37.97	81.08
60.12	65.26
30.06	86.62
132.89	87.8
41.13	29.27
142.39	76.33
47.86	143.57
187.08	75.54
128.54	51.02
79.1	25.71
83.45	78.71
26.1	88.2
436.65	59.72
56.95	39.55
259.85	29.66
51.02	181.15
45.88	49.04
66.05	32.04
47.86	22.94
349.64	32.04
860.64	123.01
38.36	250.36
114.3	27.69
127.36	58.93
221.88	159.79
201.71	300.59
54.19	75.94
94.92	29.66
127.75	441.39
48.65	169.28
126.56	20.57
53.39	26.9
116.28	24.13
138.83	70.4
79.1	102.04
215.56	132.1
44.69	118.65
206.06	247.59
225.84	70.4
27.29	49.83
190.24	68.42
19.78	39.95
232.96	84.24
20.57	106.39
223.47	34.01
711.53	118.26
100.86	88.6
216.35	130.52
49.83	22.54
207.65	30.45
241.26	19.78
22.15	64.07
40.74	104.02
84.64	62.49
72.77	87.8
115.09	114.7
238.1	38.36
89.78	48.25
70.01	109.95
263.02	78.31
348.05	221.88
884.37	126.96
43.9	53.79
81.08	36.78
291.49	74.36
244.43	37.97
366.64	94.92
290.31	293.47
180.35	246.41
561.24	87.01
192.62	107.98
97.69	126.96
216.35	62.89
50.63	141.99
1075.01	232.56
392.75	57.35
395.12	34.41
323.14	204.88
57.75	118.65
104.81	134.48
312.85	138.83
58.54	21.36
115.09	118.65
202.5	125.77
164.53	170.47
70.8	33.62
54.19	28.87
124.59	197.36
103.62	39.16
251.94	76.33
96.51	36.39
33.22	76.33
139.22	71.98
85.43	88.99
44.69	26.5
128.15	203.29
205.67	33.22
377.32	77.13
38.36	164.14
62.89	76.33
30.45	55.37
112.33	88.6
156.23	36.39
34.41	137.64
329.46	48.25
176.4	35.2
220.7	88.2
119.84	184.31
278.44	22.94
76.33	144.76
96.11	146.74
197.36	97.69
20.96	106
49.04	64.86
58.54	71.59
510.61	235.73
251.15	129.33
278.84	30.45
167.3	35.6
93.74	175.61
49.44	56.56
1368.48	144.76
66.84	123.01
121.03	58.93
132.1	60.51
99.67	38.36
358.73	61.7
752.67	151.09
75.94	27.29
136.06	28.08
322.74	92.16
77.13	95.32
75.54	88.6
113.12	37.97
107.18	155.44
198.55	123.8
265.79	183.91
136.06	279.63
50.23	200.92
134.48	39.16
26.9	22.54
310.08	148.32
188.66	117.47
107.18	166.12
213.18	152.27
90.97	98.48
19.78	55.77
64.47	70.01
168.88	33.62
168.09	63.68
58.54	266.97
187.87	554.91
176	298.61
77.92	74.36
291.1	98.48
192.22	611.47
66.45	102.04
191.82	392.35
655.37	127.75
259.06	57.35
350.82	111.54
127.75	117.86
76.33	118.26
64.47	37.57
313.64	261.83
350.43	87.8
327.88	54.58
245.22	91.76
60.12	49.44
122.21	51.02
202.5	56.56
79.89	148.71
188.27	85.04
90.18	182.33
423.99	22.15
312.46	44.69
504.28	58.93
79.1	107.18
123.01	53.39
175.21	145.55
388.79	107.58
143.97	79.1
121.42	51.42
174.42	39.95
71.98	243.24
104.42	247.2
497.16	42.32
100.86	136.45
362.29	83.06
110.35	88.99
652.6	151.09
1715.35	33.62
306.13	121.82
549.77	56.95
61.3	56.56
99.67	51.02
64.47	117.86
96.11	200.13
147.13	51.02
200.53	586.15
122.61	320.37
88.99	122.61
58.93	54.19
176	95.71
56.16	390.37
60.91	180.35
87.41	40.34
474.22	400.66
156.23	312.46
218.32	63.28
56.95	109.95
26.5	106.39
32.43	78.31
88.99	219.12
224.26	20.57
41.92	35.6
137.24	115.49
20.17	134.87
113.12	27.69
154.25	114.3
141.99	107.18
180.35	554.51
208.44	77.52
225.84	47.07
102.04	43.11
225.05	90.57
272.11	140.41
224.26	32.83
62.49	238.1
35.2	45.09
80.29	83.85
59.72	325.9
196.57	29.66
187.08	180.35
181.94	243.64
100.46	645.09
34.81	95.71
340.93	38.36
497.16	69.61
400.26	272.11
221.09	270.93
163.35	51.02
36.39	209.23
179.56	28.08
43.9	22.54
22.54	58.93
168.49	135.27
367.43	57.75
117.07	206.46
45.88	72.77
30.45	150.3
180.75	124.98
100.07	218.32
21.75	173.24
221.09	20.57
137.64	295.45
159	32.04
169.68	58.93
269.35	43.11
121.82	179.96
65.66	86.22
22.54	283.58
19.78	194.59
222.68	22.15
285.96	20.57
133.29	741.99
391.96	159.39
399.07	115.49
115.89	30.85
317.99	20.57
130.52	40.34
275.28	29.66
115.49	32.83
43.51	255.9
99.27	60.91
22.94	169.68
98.88	532.76
150.3	56.16
247.59	32.83
301.78	44.3
23.34	121.82
332.63	160.58
258.27	54.19
127.36	41.92
24.92	191.82
67.24	24.52
288.33	52.6
122.21	92.16
141.99	485.3
141.59	35.2
62.1	57.35
93.74	38.36
778.37	43.9
31.25	570.73
284.38	34.01
83.06	91.36
21.75	1129.59
245.61	30.85
187.47	43.11
73.17	29.66
238.1	115.49
106	20.57
760.18	69.22
98.09	43.9
232.96	93.34
75.54	31.25
237.31	27.69
119.05	37.57
52.6	62.89
151.48	88.6
44.69	130.52
261.83	178.77
535.92	25.71
874.88	55.37
223.47	109.16
93.74	97.3
70.01	32.83
29.27	944.89
31.64	948.05
210.81	282.4
111.54	29.66
61.3	181.54
122.21	22.15
402.24	143.18
24.13	1155.3
154.65	25.71
234.15	288.73
33.22	193.01
253.92	47.86
43.11	165.72
31.64	126.56
201.71	193.01
133.68	49.44
92.55	51.81
187.87	102.44
55.37	41.92
20.17	91.76
153.06	95.32
160.97	124.59
240.47	53
47.86	52.6
132.5	19.78
39.55	148.71
37.97	170.86
174.03	201.71
245.61	143.97
34.01	416.48
60.12	100.46
34.41	138.43
35.2	41.53
153.86	31.64
195.38	135.66
25.31	41.53
75.15	84.24
206.85	71.98
73.96	240.47
23.34	224.65
21.75	151.48
182.73	119.05
24.52	32.43
128.54	83.85
1217	90.18
51.42	145.95
143.97	243.64
230.59	133.68
43.11	145.55
248.38	123.8
108.37	113.12
84.24	138.43
128.15	181.94
20.17	155.44
100.86	279.23
24.13	81.48
85.43	235.33
35.2	109.95
185.89	895.45
177.98	30.06
510.61	41.53
23.73	293.08
314.43	137.64
438.23	64.86
44.3	122.61
98.48	135.27
307.71	211.6
128.54	54.98
143.97	141.99
193.41	26.1
93.34	217.93
65.66	288.73
913.64	154.25
156.23	60.51
206.85	79.89
127.36	230.19
275.28	143.97
166.12	136.06
74.75	102.83
42.72	136.06
162.95	103.62
32.83	132.89
20.96	242.85
44.69	287.14
262.23	202.11
593.67	73.57
151.48	394.72
261.04	227.03
123.4	49.44
468.29	57.75
60.51	58.14
101.25	58.54
191.82	205.67
382.07	39.55
185.89	88.99
572.71	166.51
25.31	152.27
170.07	98.88
133.29	114.7
563.61	103.23
41.92	145.55
125.77	150.3
117.47	110.74
25.31	181.15
94.92	102.83
185.89	117.86
194.99	107.58
135.27	68.03
222.28	179.96
159.79	70.01
68.82	196.18
66.45	53
87.8	170.86
345.28	893.86
265.39	1258.92
523.66	35.99
305.34	1829.65
151.88	85.83
744.36	25.71
239.68	145.55
159	43.51
190.64	181.94
29.27	70.01
176.4	39.16
320.76	55.37
131.31	84.64
341.33	132.89
95.32	35.6
83.06	47.86
236.52	128.94
77.92	75.15
58.54	45.48
215.16	48.25
59.33	72.77
108.77	88.2
29.66	28.87
177.19	293.47
202.11	40.74
419.64	122.21
227.03	177.19
114.7	123.01
134.87	255.11
111.93	54.19
712.72	57.35
109.56	21.36
30.85	29.66
223.07	74.36
114.7	46.67
126.96	34.41
78.71	170.47
267.76	159.39
153.06	25.71
106.39	22.94
26.5	22.54
41.53	113.12
179.56	21.75
39.95	43.51
275.67	71.19
293.47	21.75
213.58	76.73
264.2	34.81
306.52	79.1
81.48	71.98
121.42	141.99
121.03	41.13
234.54	87.8
827.42	560.45
213.18	186.68
52.6	599.6
566.38	28.87
102.04	128.54
24.13	425.57
45.09	89.39
35.99	25.71
29.27	41.92
565.19	107.58
253.92	50.63
40.34	137.64
282.79	22.54
76.33	46.67
107.18	85.04
112.72	234.54
166.91	68.82
63.28	83.06
170.86	41.92
172.05	231.38
43.51	24.13
34.41	122.61
212	130.92
23.73	62.1
207.25	48.25
46.67	32.04
265.39	39.16
285.56	70.01
311.27	255.11
236.12	140.8
66.45	97.69
71.19	38.76
211.21	162.95
20.57	204.09
44.69	174.42
216.74	22.94
62.49	43.9
196.57	43.51
200.53	34.81
64.47	159
26.9	71.59
387.21	24.13
92.16	160.97
179.17	22.94
522.48	205.67
43.9	46.67
63.68	197.36
176	155.44
241.66	242.45
264.2	92.55
113.51	456.03
222.68	367.83
90.57	28.87
263.81	29.66
149.5	51.42
68.42	23.34
165.33	139.22
746.73	128.15
187.08	177.59
35.99	68.03
475.41	45.09
497.56	77.13
189.45	81.87
85.43	53.39
107.18	51.81
377.32	60.12
348.84	189.85
252.34	54.98
35.99	157.02
97.69	100.07
39.55	47.86
346.87	58.54
334.21	74.36
388.4	28.48
310.48	58.14
137.64	183.52
210.81	22.94
127.36	54.98
387.21	187.47
363.48	19.78
245.61	49.04
325.11	40.74
134.87	58.14
352.8	159.79
1183.38	103.23
62.49	45.88
246.41	250.76
200.53	74.75
37.57	61.7
550.16	184.71
170.86	48.65
61.7	58.93
225.44	215.16
239.29	109.56
225.05	56.95
366.25	126.96
211.6	72.77
432.3	187.08
218.72	104.02
181.15	50.23
310.87	46.67
283.19	40.74
533.95	213.58
949.63	110.35
198.15	66.05
181.94	22.54
476.99	27.69
48.25	142.39
241.66	349.24
117.86	128.15
371.39	65.26
149.9	115.89
299.01	100.07
110.74	147.92
247.99	229
139.22	31.64
254.71	569.15
225.05	70.8
289.91	185.89
54.98	39.16
183.52	92.16
141.2	131.71
97.3	110.74
154.65	61.7
100.86	103.62
289.91	771.25
24.92	100.46
411.73	25.71
190.64	136.85
75.54	32.83
160.18	116.28
579.83	136.85
34.41	21.75
124.59	134.87
205.27	135.27
258.27	35.2
60.91	166.91
385.63	51.42
266.18	41.13
59.33	136.45
181.54	39.95
25.31	37.18
127.75	86.62
100.86	32.43
25.31	487.67
172.05	24.92
321.95	168.88
364.27	123.01
986.81	35.2
84.24	172.05
132.1	277.26
217.14	101.25
74.36	28.87
126.96	72.77
39.55	80.29
174.82	22.15
25.71	162.95
86.22	51.42
296.64	86.62
457.22	61.7
139.62	109.16
98.09	113.12
191.82	107.58
166.51	247.99
76.73	140.01
274.88	19.78
298.61	37.57
263.02	22.94
54.58	87.41
224.65	156.23
159	100.46
208.44	82.66
143.57	89.78
154.25	87.01
141.2	126.17
310.08	74.75
171.26	42.32
295.85
211.6
142.39
150.3
81.48
375.34
146.74
145.55
168.88
205.67
47.07
156.23
127.36
86.22
317.6
55.77
23.73
143.18
247.99
102.83
200.92
54.19
235.33
381.67
137.24
135.27
483.72
79.5
35.2
55.77
138.83
280.82
73.96
96.51
116.28
203.29
29.27
22.54
150.69
34.41
23.73
77.92
92.16
62.49
102.83
235.73
210.02
355.57
90.97
84.64
138.03
44.69
282.4
24.52
375.34
213.58
109.16
248.78
87.8
49.44
1080.94
47.46
48.25
152.67
34.41
216.74
251.15
146.34
58.14
45.48
220.3
45.48
138.03
36.39
48.65
30.45
97.3
282.79
136.45
283.58
51.02
20.57
94.13
170.07
127.36
100.46
129.33
48.25
136.06
52.21
82.66
28.08
32.83
222.68
90.97
45.88
70.4
114.7
53
156.23
395.52
171.65
303.76
69.22
21.36
60.51
186.29
185.5
198.94
34.01
255.5
266.97
225.05
285.17
636.78
386.81
325.9
103.62
232.96
243.24
109.16
157.42
234.54
73.17
153.46
209.23
132.5
49.04
25.31

[truncated: 5 more sheets: S Fig. 2a, b, c, d, e, S Fig. 3b, c, e, f, g, S Fig. 10a, c, d, e, f, g, h, i, S Fig. 11a, b, S Table 2]
